# Supplementary material for: Anti-Inflammatory, Analgesic and Antioxidant Potential of New (2S,3S)-2-(4-isopropylbenzyl)-2-methyl-4-nitro-3-phenylbutanals and Their Corresponding Carboxylic Acids through In Vitro, In Silico and In Vivo Studies
Source: Molecules. 2022 Jun 24;27(13):4068. doi: 10.3390/molecules27134068 (PMC9268591; doi:10.3390/molecules27134068)
Supplement: Supplementary file 1 [file molecules-27-04068-s001.zip]

Archive with 1 entries (1 files):
- molecules-1731193-supplementary.pdf
